# Supplementary material for: Alpha Carbonic Anhydrase from Nitratiruptor tergarcus Engineered for Increased Activity and Thermostability
Source: Int J Mol Sci. 2024 May 28;25(11):5853. doi: 10.3390/ijms25115853 (PMC11173315; doi:10.3390/ijms25115853)
Supplement: Supplementary file 1 [file ijms-25-05853-s001.zip]

Archive with 1 entries (1 files):
- ijms-2989948-supplementary.pdf
